# Supplementary material for: In vitro susceptibility testing of Trichomonas gallinae strains to proton pump inhibitors and nitroimidazoles
Source: Sci Rep. 2025 Jul 8;15:24437. doi: 10.1038/s41598-025-10668-w (PMC12238480; doi:10.1038/s41598-025-10668-w)
Supplement: Supplementary file 1 — Supplementary Material 1 [file 41598_2025_10668_MOESM1_ESM.zip]

Archive with 16 entries (16 files):
- Supplementary Figure S1.png
- Supplementary Figure S10.png
- Supplementary Figure S11.png
- Supplementary Figure S12.png
- Supplementary Figure S13.png
- Supplementary Figure S14.png
- Supplementary Figure S2.png
- Supplementary Figure S3.png
- Supplementary Figure S4.png
- Supplementary Figure S5.png
- Supplementary Figure S6.png
- Supplementary Figure S7.png
- Supplementary Figure S8.png
- Supplementary Figure S9.png
- Supplementary materials.docx
- Supplementary materials.xlsx
