# Supplementary material for: In vitro susceptibility testing of Trichomonas gallinae strains to proton pump inhibitors and nitroimidazoles
Source: Sci Rep. 2025 Jul 8;15:24437. doi: 10.1038/s41598-025-10668-w (PMC12238480; doi:10.1038/s41598-025-10668-w)
Supplement: Supplementary file 1 — Supplementary Material 1 [file 41598_2025_10668_MOESM1_ESM.zip › Supplementary materials.xlsx]

## Sheet: Omeprazole
Concentration (ug/mL)	Sample	Inoculated (pcs)	After 24 hour incubation (pcs)	Ethanol (24h)	Ethanol concentration(%)
4000	1	140000	0	0	0.24
2000	1	140000	0	0	0.12
1000	1	140000	0	0	0.06
500	1	140000	0	300000	0.03
250	1	140000	0	500000	0.015
125	1	140000	0	600000	0.0075
62.5	1	140000	100000	700000	0.00375
31.25	1	140000	100000	800000	0.001875
15.625	1	140000	200000	800000	0.0009375
7.8125	1	140000	600000	1000000	0.00046875
3.90625	1	140000	800000	1100000	0.000234375
1.95312	1	140000	900000	1200000	0.000117187
0	1	140000	2140000	2140000	0
4000	2	140000	0	0	0.24
2000	2	140000	0	0	0.12
1000	2	140000	0	500000	0.06
500	2	140000	0	400000	0.03
250	2	140000	0	500000	0.015
125	2	140000	250000	500000	0.0075
62.5	2	140000	50000	700000	0.00375
31.25	2	140000	150000	400000	0.001875
15.625	2	140000	350000	350000	0.0009375
7.8125	2	140000	400000	400000	0.00046875
3.90625	2	140000	600000	300000	0.000234375
1.95312	2	140000	650000	350000	0.000117187
0	2	140000	2140000	2140000	0
4000	3	140000	0	0	0.24
2000	3	140000	0	0	0.12
1000	3	140000	0	800000	0.06
500	3	140000	0	650000	0.03
250	3	140000	0	1000000	0.015
125	3	140000	100000	1250000	0.0075
62.5	3	140000	100000	1550000	0.00375
31.25	3	140000	100000	2000000	0.001875
15.625	3	140000	800000	1550000	0.0009375
7.8125	3	140000	250000	2150000	0.00046875
3.90625	3	140000	700000	1850000	0.000234375
1.95312	3	140000	450000	1200000	0.000117187
0	3	140000	2140000	2140000	0

## Sheet: Pantoprazole
Concentration (ug/mL)	Sample	Inoculated (pcs)	After 24 hour incubation (pcs)	Water (24h)	Water (%)
4000	1	140000	0	0	1
2000	1	140000	0	0	1
1000	1	140000	0	0	1
500	1	140000	400000	400000	1
250	1	140000	800000	800000	1
125	1	140000	700000	700000	1
62.5	1	140000	1300000	1300000	1
31.25	1	140000	1800000	1800000	1
15.625	1	140000	2200000	2200000	1
7.8125	1	140000	2600000	2600000	1
3.90625	1	140000	2100000	2100000	1
1.95312	1	140000	2100000	2100000	1
0	1	140000	2140000	2140000	1
4000	2	140000	0	0	1
2000	2	140000	0	0	1
1000	2	140000	0	0	1
500	2	140000	0	0	1
250	2	140000	100000	100000	1
125	2	140000	100000	100000	1
62.5	2	140000	150000	150000	1
31.25	2	140000	500000	500000	1
15.625	2	140000	400000	400000	1
7.8125	2	140000	300000	300000	1
3.90625	2	140000	750000	750000	1
1.95312	2	140000	800000	800000	1
0	2	140000	2140000	2140000	1
4000	3	140000	0	0	1
2000	3	140000	0	0	1
1000	3	140000	0	0	1
500	3	140000	0	0	1
250	3	140000	100000	100000	1
125	3	140000	800000	800000	1
62.5	3	140000	450000	450000	1
31.25	3	140000	200000	200000	1
15.625	3	140000	400000	400000	1
7.8125	3	140000	1600000	1600000	1
3.90625	3	140000	150000	150000	1
1.95312	3	140000	150000	150000	1
0	3	140000	2140000	2140000	1

## Sheet: Rabeprazole
Concentration (ug/mL)	Sample	Inoculated (pcs)	After 24 hour incubation (pcs)	Water (24h)	Water (%)
4000	1	140000	0	0	1
2000	1	140000	0	0	1
1000	1	140000	100000	100000	1
500	1	140000	300000	300000	1
250	1	140000	300000	300000	1
125	1	140000	500000	500000	1
62.5	1	140000	1700000	1700000	1
31.25	1	140000	2400000	2400000	1
15.625	1	140000	2000000	2000000	1
7.8125	1	140000	1500000	1500000	1
3.90625	1	140000	1800000	1800000	1
1.95312	1	140000	1400000	1400000	1
0	1	140000	2140000	2140000	1
4000	2	140000	0	0	1
2000	2	140000	0	0	1
1000	2	140000	0	0	1
500	2	140000	0	0	1
250	2	140000	50000	50000	1
125	2	140000	300000	300000	1
62.5	2	140000	350000	350000	1
31.25	2	140000	1000000	1000000	1
15.625	2	140000	700000	700000	1
7.8125	2	140000	900000	900000	1
3.90625	2	140000	1500000	1500000	1
1.95312	2	140000	1450000	1450000	1
0	2	140000	2140000	2140000	1
4000	3	140000	0	0	1
2000	3	140000	0	0	1
1000	3	140000	0	0	1
500	3	140000	0	0	1
250	3	140000	0	0	1
125	3	140000	50000	50000	1
62.5	3	140000	250000	250000	1
31.25	3	140000	1300000	1300000	1
15.625	3	140000	1350000	1350000	1
7.8125	3	140000	1250000	1250000	1
3.90625	3	140000	1150000	1150000	1
1.95312	3	140000	1050000	1050000	1
0	3	140000	2140000	2140000	1

## Sheet: Esomeprazole
Concentration (ug/mL)	Sample	Inoculated (pcs)	After 24 hour incubation (pcs)	Ethanol (24h)	Ethanol concentration(%)
4000	1	140000	0	0	0.24
2000	1	140000	0	0	0.12
1000	1	140000	0	0	0.06
500	1	140000	200000	400000	0.03
250	1	140000	700000	600000	0.015
125	1	140000	700000	800000	0.0075
62.5	1	140000	800000	300000	0.00375
31.25	1	140000	600000	600000	0.001875
15.625	1	140000	700000	700000	0.0009375
7.8125	1	140000	600000	700000	0.00046875
3.90625	1	140000	1200000	900000	0.000234375
1.95312	1	140000	1000000	600000	0.000117187
0	1	140000	2140000	2140000	0
4000	2	140000	0	0	0.24
2000	2	140000	0	0	0.12
1000	2	140000	0	100000	0.06
500	2	140000	0	300000	0.03
250	2	140000	0	600000	0.015
125	2	140000	300000	550000	0.0075
62.5	2	140000	200000	450000	0.00375
31.25	2	140000	400000	450000	0.001875
15.625	2	140000	750000	700000	0.0009375
7.8125	2	140000	750000	600000	0.00046875
3.90625	2	140000	700000	500000	0.000234375
1.95312	2	140000	800000	300000	0.000117187
0	2	140000	2140000	2140000	0
4000	3	140000	0	0	0.24
2000	3	140000	0	50000	0.12
1000	3	140000	0	900000	0.06
500	3	140000	100000	2250000	0.03
250	3	140000	550000	2150000	0.015
125	3	140000	400000	2100000	0.0075
62.5	3	140000	550000	2750000	0.00375
31.25	3	140000	1250000	3800000	0.001875
15.625	3	140000	600000	2150000	0.0009375
7.8125	3	140000	750000	1300000	0.00046875
3.90625	3	140000	1200000	2850000	0.000234375
1.95312	3	140000	2.05e+06	1950000	0.000117187
0	3	140000	2140000	2140000	0

## Sheet: Lansoprazole
Concentration (ug/mL)	Sample	Inoculated (pcs)	After 24 hour incubation (pcs)	Ethanol (24h)	Ethanol concentration(%)
4000	1	140000	0	0	0.24
2000	1	140000	0	0	0.12
1000	1	140000	0	100000	0.06
500	1	140000	300000	200000	0.03
250	1	140000	1100000	300000	0.015
125	1	140000	900000	400000	0.0075
62.5	1	140000	300000	400000	0.00375
31.25	1	140000	700000	500000	0.001875
15.625	1	140000	700000	700000	0.0009375
7.8125	1	140000	900000	700000	0.00046875
3.90625	1	140000	700000	700000	0.000234375
1.95312	1	140000	800000	700000	0.000117187
0	1	140000	2140000	2140000	0
4000	2	140000	0	0	0.24
2000	2	140000	0	0	0.12
1000	2	140000	100000	100000	0.06
500	2	140000	200000	200000	0.03
250	2	140000	50000	250000	0.015
125	2	140000	500000	850000	0.0075
62.5	2	140000	200000	700000	0.00375
31.25	2	140000	350000	350000	0.001875
15.625	2	140000	600000	250000	0.0009375
7.8125	2	140000	750000	300000	0.00046875
3.90625	2	140000	800000	850000	0.000234375
1.95312	2	140000	250000	450000	0.000117187
0	2	140000	2140000	2140000	0
4000	3	140000	0	0	0.24
2000	3	140000	100000	100000	0.12
1000	3	140000	550000	1050000	0.06
500	3	140000	750000	1400000	0.03
250	3	140000	800000	2150000	0.015
125	3	140000	1650000	2.05e+06	0.0075
62.5	3	140000	650000	2200000	0.00375
31.25	3	140000	1400000	2100000	0.001875
15.625	3	140000	1400000	1750000	0.0009375
7.8125	3	140000	1000000	2300000	0.00046875
3.90625	3	140000	1450000	2650000	0.000234375
1.95312	3	140000	1350000	2850000	0.000117187
0	3	140000	2140000	2140000	0

## Sheet: Metronidazole
Concentration (ug/mL)	Sample	Inoculated (pcs)	After 24 hour incubation (pcs)	DMSO (24h)	DMSO concentration (%)
512	1	140000	0	0	0.07
256	1	140000	0	200000	0.035
128	1	140000	0	800000	0.0175
64	1	140000	0	1800000	0.00875
32	1	140000	0	900000	0.004375
16	1	140000	0	1000000	0.0021875
8	1	140000	0	1900000	0.00109375
4	1	140000	0	1900000	0.000546875
2	1	140000	100000	1400000	0.000273438
1	1	140000	500000	800000	0.000136719
0.5	1	140000	1700000	1400000	6.83594e-05
0.25	1	140000	1700000	1400000	3.41797e-05
0	1	140000	2140000	2140000	0
512	2	140000	0	0	0.07
256	2	140000	0	0	0.035
128	2	140000	0	350000	0.0175
64	2	140000	0	350000	0.00875
32	2	140000	0	950000	0.004375
16	2	140000	0	1000000	0.0021875
8	2	140000	0	900000	0.00109375
4	2	140000	0	1050000	0.000546875
2	2	140000	0	1050000	0.000273438
1	2	140000	0	1250000	0.000136719
0.5	2	140000	0	1250000	6.83594e-05
0.25	2	140000	300000	1350000	3.41797e-05
0	2	140000	2140000	2140000	0
512	3	140000	0	0	0.07
256	3	140000	0	50000	0.035
128	3	140000	0	800000	0.0175
64	3	140000	0	1250000	0.00875
32	3	140000	0	1150000	0.004375
16	3	140000	0	1300000	0.0021875
8	3	140000	0	1800000	0.00109375
4	3	140000	0	3050000	0.000546875
2	3	140000	0	1550000	0.000273438
1	3	140000	0	2300000	0.000136719
0.5	3	140000	1350000	2000000	6.83594e-05
0.25	3	140000	1600000	2500000	3.41797e-05
0	3	140000	2140000	2140000	0

## Sheet: Ronidazole
Concentration (ug/mL)	Sample	Inoculated (pcs)	After 24 hour incubation (pcs)	DMSO (24h)	DMSO concentration (%)
512	1	140000	0	0	0.07
256	1	140000	0	200000	0.035
128	1	140000	0	800000	0.0175
64	1	140000	0	1800000	0.00875
32	1	140000	0	900000	0.004375
16	1	140000	0	1000000	0.0021875
8	1	140000	0	1900000	0.00109375
4	1	140000	0	1900000	0.000546875
2	1	140000	0	1400000	0.000273438
1	1	140000	300000	800000	0.000136719
0.5	1	140000	500000	1400000	6.83594e-05
0.25	1	140000	1800000	1400000	3.41797e-05
0	1	140000	2140000	2140000	0
512	2	140000	0	0	0.07
256	2	140000	0	0	0.035
128	2	140000	0	350000	0.0175
64	2	140000	0	350000	0.00875
32	2	140000	0	950000	0.004375
16	2	140000	0	1000000	0.0021875
8	2	140000	0	900000	0.00109375
4	2	140000	0	1050000	0.000546875
2	2	140000	0	1050000	0.000273438
1	2	140000	0	1250000	0.000136719
0.5	2	140000	100000	1250000	6.83594e-05
0.25	2	140000	850000	1350000	3.41797e-05
0	2	140000	2140000	2140000	0
512	3	140000	0	0	0.07
256	3	140000	0	50000	0.035
128	3	140000	0	800000	0.0175
64	3	140000	0	1250000	0.00875
32	3	140000	0	1150000	0.004375
16	3	140000	0	1300000	0.0021875
8	3	140000	0	1800000	0.00109375
4	3	140000	0	3050000	0.000546875
2	3	140000	0	1550000	0.000273438
1	3	140000	0	2300000	0.000136719
0.5	3	140000	100000	2000000	6.83594e-05
0.25	3	140000	600000	2500000	3.41797e-05
0	3	140000	2140000	2140000	0

## Sheet: Tinidazole
Concentration (ug/mL)	Sample	Inoculated (pcs)	After 24 hour incubation (pcs)	DMSO (24h)	DMSO concentration (%)
512	1	140000	0	0	0.07
256	1	140000	0	200000	0.035
128	1	140000	0	800000	0.0175
64	1	140000	0	1800000	0.00875
32	1	140000	0	900000	0.004375
16	1	140000	0	1000000	0.0021875
8	1	140000	0	1900000	0.00109375
4	1	140000	0	1900000	0.000546875
2	1	140000	400000	1400000	0.000273438
1	1	140000	800000	800000	0.000136719
0.5	1	140000	1300000	1400000	6.83594e-05
0.25	1	140000	1100000	1400000	3.41797e-05
0	1	140000	2140000	2140000	0
512	2	140000	0	0	0.07
256	2	140000	0	0	0.035
128	2	140000	0	350000	0.0175
64	2	140000	0	350000	0.00875
32	2	140000	0	950000	0.004375
16	2	140000	0	1000000	0.0021875
8	2	140000	0	900000	0.00109375
4	2	140000	0	1050000	0.000546875
2	2	140000	0	1050000	0.000273438
1	2	140000	200000	1250000	0.000136719
0.5	2	140000	900000	1250000	6.83594e-05
0.25	2	140000	950000	1350000	3.41797e-05
0	2	140000	2140000	2140000	0
512	3	140000	0	0	0.07
256	3	140000	0	50000	0.035
128	3	140000	0	800000	0.0175
64	3	140000	0	1250000	0.00875
32	3	140000	0	1150000	0.004375
16	3	140000	0	1300000	0.0021875
8	3	140000	0	1800000	0.00109375
4	3	140000	0	3050000	0.000546875
2	3	140000	0	1550000	0.000273438
1	3	140000	150000	2300000	0.000136719
0.5	3	140000	500000	2000000	6.83594e-05
0.25	3	140000	950000	2500000	3.41797e-05
0	3	140000	2140000	2140000	0

## Sheet: Secnidazole
Concentration (ug/mL)	Sample	Inoculated (pcs)	After 24 hour incubation (pcs)	DMSO (24h)	DMSO concentration (%)
512	1	140000	0	0	0.07
256	1	140000	0	200000	0.035
128	1	140000	0	800000	0.0175
64	1	140000	0	1800000	0.00875
32	1	140000	0	900000	0.004375
16	1	140000	0	1000000	0.0021875
8	1	140000	0	1900000	0.00109375
4	1	140000	0	1900000	0.000546875
2	1	140000	100000	1400000	0.000273438
1	1	140000	600000	800000	0.000136719
0.5	1	140000	600000	1400000	6.83594e-05
0.25	1	140000	2000000	1400000	3.41797e-05
0	1	140000	2140000	2140000	0
512	2	140000	0	0	0.07
256	2	140000	0	0	0.035
128	2	140000	0	350000	0.0175
64	2	140000	0	350000	0.00875
32	2	140000	0	950000	0.004375
16	2	140000	0	1000000	0.0021875
8	2	140000	0	900000	0.00109375
4	2	140000	0	1050000	0.000546875
2	2	140000	0	1050000	0.000273438
1	2	140000	0	1250000	0.000136719
0.5	2	140000	0	1250000	6.83594e-05
0.25	2	140000	300000	1350000	3.41797e-05
0	2	140000	2140000	2140000	0
512	3	140000	0	0	0.07
256	3	140000	0	50000	0.035
128	3	140000	0	800000	0.0175
64	3	140000	0	1250000	0.00875
32	3	140000	0	1150000	0.004375
16	3	140000	0	1300000	0.0021875
8	3	140000	0	1800000	0.00109375
4	3	140000	0	3050000	0.000546875
2	3	140000	0	1550000	0.000273438
1	3	140000	0	2300000	0.000136719
0.5	3	140000	0	2000000	6.83594e-05
0.25	3	140000	350000	2500000	3.41797e-05
0	3	140000	2140000	2140000	0
